# Supplementary material for: Impact of In Vitro Long-Term Low-Level DEHP Exposure on Gene Expression Profile in Human Granulosa Cells
Source: Cells. 2022 Jul 27;11(15):2304. doi: 10.3390/cells11152304 (PMC9332775; doi:10.3390/cells11152304)
Supplement: Supplementary file 1 [file cells-11-02304-s001.zip]

Archive with 1 entries (1 files):
- cells-1799414-supplementary.pdf
